# Supplementary material for: Phage–phage competition and biofilms affect interactions between two virulent bacteriophages and Pseudomonas aeruginosa
Source: ISME J. 2025 Apr 6;19(1):wraf065. doi: 10.1093/ismejo/wraf065 (PMC12041424; doi:10.1093/ismejo/wraf065)
Supplement: Raw_data_set_wraf065 [file raw_data_set_wraf065.xlsx]

## Sheet: Figure 1
								Phage Combination (Combi) for Fig. 1B: JG005 + JG024					Phage Combination (Combi) for Fig. 1C-F: JG005 + JG024 + Bhz17
							A	Planktonic culture (OD600)
									Untreated			Single JG005			Single JG024			JG005 + JG024 simultanously
								time (h)	exp1	exp2	exp3	exp1	exp2	exp3	exp1	exp2	exp3	exp1	exp2	exp3
								0	0.02	0.01	0	0.02	0.01	0	0.02	0.02	0	0.02	0.01	0
								2	0.09	0.08	0.12	0.03	0.02	0.02	0.02	0	0.03	0.02	0.01	0
								4	0.65	0.83	Not done	0	0.01	Not done	0.02	0.02	Not done	0	0.01	Not done
								6	1.36	1.92	2.97	0	0	0	0.05	0.01	0.03	0.02	0	0
								20	3.76	3.06	4.4	0.72	1.56	1.75	3.03	2.28	1.9	0.42	1.44	1.6
								24	4.7	3.54	4.9	1.5	1.8	3.45	4.12	3.42	2.7	1.59	1.8	2.65
							B	Infected A549 cell line (log10 CFU/mL)
									Untreated 6h	Phage Combi High 6h	Phage Combi Low 6h	Untreated 24h	Phage Combi High 24h	Phage Combi Low 24h
								exp1	8.30103	3.60206	4.25527	9.77815	8.52634	8.61384
								exp2	8.30103	3.90309	3.77815	9.30103	6.05308	7.54158
								exp3	7.95424	1	2.90309	9.60206	6	7.75664

## Sheet: Figure 2
								Phage Combination for Fig. 2: JG005 + JG024
							A	Planktonic culture (log10 PFU/mL)
									Single JG005			Single JG024			JG005 (from combination)			JG024 (from combination)
								time (h)	exp1	exp2	exp3	exp1	exp2	exp3	exp1	exp2	exp3	exp1	exp2	exp3
								0	7.35218	7.09691	7.17609	7.24304	7.35218	7	7.39794	6.51188	6.30103	6.87506	6.62839	6.17609
								2	9.51188	9.24304	9	8.75967	8.74036	8.60206	9.51188	8.39794	7.69897	6.60206	5.67669	5.69897
								6	9.60206	8.69897	9.39794	8.90309	9.09691	9.09691	9.60206	9.62839	9.17609	5.69897	5.65321	5
								20	10.243	10.0969	9.39794	8.74036	9.35218	9.43933	10.4393	9.77815	10.243	5.8293	5.30103	5.09691
								24	10.0969	10.3979	9.51188	8.24304	9.62839	9.09691	10.5119	9.69897	10.3522	5.62839	4.8893	4.92942
							B	Infected A549 cell line (log10 PFU/mL)
									High JG005			High JG024
								time (h)	exp1	exp2	exp3	exp1	exp2	exp3
								0	7	7.39794	7.51188	ND	7.14922	7.69897
								6	9.58883	9	8.09691	ND	5.87506	6.57403
								24	10.616	10.1038	9.96614	ND	6.27416	5.24304
									Low JG005			Low JG024
								time (h)	exp1	exp2	exp3	exp1	exp2	exp3
								0	5	5.47712	5.30103	4.30103	5.25285	5.62839
								6	9.8893	9.73078	8.90634	4.30103	5.35218	5.45939
								24	10.7694	10.2068	9.67669	4.30103	Not done	3.30103

## Sheet: Figure 3
								Phage Combination for Fig. 4: JG005 + JG024
							A	Adsorption Kinetics (% of free phage particles)
								Single	JG005			JG024				Combination	JG005			JG024
								time (min)	exp1	exp2	exp3	exp1	exp2	exp3		time (min)	exp1	exp2	exp3	exp1	exp2	exp3
								0	100	100	100	100	100	100		0	100	100	100	100	100	100
								2	94.1176	100	75	87.5	82.7586	63.1579		2	42.8571	64.7059	47.1429	41.6667	36	47.0588
								4	43.75	90.9091	40	28.5714	66.6667	91.6667		4	52.3809	94.1176	30.3571	28.5714	28	50.9804
								6	52.9412	72.7273	50	25	41.3793	28.1579		6	47.6191	100	15.3571	16.6667	36	21.7647
								8	37.6471	90.9091	20.75	12.5	41.3793	15		8	49	58.8235	22.5	10.4762	16	16.0784
								10	18.2353	18.1818	8.25	11.5625	13.7931	20.2632		10	21.9048	58.8235	28.9286	7.85714	24	17.8431
								12	12.3529	36.3636	26.25	7.1875	6.89655	10		12	21.6667	47.0588	16.7857	6.19048	4	5.4902
								14	26.1765	27.2727	14.5	5	20.6897	9.47368		14	14.0476	23.5294	13.9286	2.38095	2	6.66667
							B	One-step growth curve (log10 PFU/mL)
								Single	JG005			JG024				Combination	JG005			JG024
								time (min)	exp1	exp2	exp3	exp1	exp2	exp3		time (min)	exp1	exp2	exp3	exp1	exp2	exp3
								-10	6.69897	6.69897	6.69897	6.69897	6.69897	6.69897		-10	6.69897	6.69897	6.69897	6.69897	6.69897	6.69897
								0	3.19033	3.74036	3.62839	3.26717	2.69897	2.97313		0	5.39794	5.39794	3.1427	4.09691	4.39794	3.35322
								10	3.41497	3.75012	3.75051	3.04139	3.14613	2.46982		10	Not done	5.30103	3.11193	3.69897	4.39794	2.6638
								20	6.43933	7.17609	7.24304	2.60206	2.60206	1.90309		20	7.61542	7.60206	5.88224	4	4.24304	2.34674
								30	7.24304	7.51188	7.30103	Not done	4.74036	4.09691		30	8.09691	8.17609	7.39794	5.17609	5.09255	3.69897
								40	7.60206	8.39794	7.85309	Not done	7.14922	6.45939		40	8	8	7.39794	6.69897	6.58827	5.17609
								50	8.60206	8.43933	8.61595	7.39794	7.16197	7.43933		50	8.43933	8.67669	8.9834	7.17609	6.83727	7.02119
								60	8.24304	8.8893	8.61595	7.66511	6.86153	7.10721		60	8.85278	8.64098	8.17609	7	7	6.67669
								90	9.03141	9.61542	8.92942	9.07004	6.86153	9		90	8.61542	9.09691	8.89625	7.24304	6.87506	6.51188
								120	9.30103	9.61542	9.57403	9.09691	8.43933	9.07004		120	9.24304	9.09691	9.09691	6.69897	6.94201	7.05595
							C	Total reads of RNA-Seq (% of total reads)
								time(min)	PAO1		JG024			time(min)	PAO1		JG024		JG005
								8	73.046	75.208	26.855	24.724		8	54.31	47.618	10.812	12.69	34.878	39.692
								24	63.932	60.613	36.003	39.296		24	35.043	36.831	21.49	24.734	43.467	38.435
							D	RNA-Seq JG024 gene product reads (log2 fold change)
									8 min	24 min
								JG024_01	-0.94017	0.27402
								JG024_02	-0.63162	0.460132
								JG024_03	-0.59222	0.58967
								JG024_04	-1.0309	-0.17251
								JG024_05	-0.71921	0.238066
								JG024_06	-0.51762	0.270111
								JG024_07	-0.45831	1.06556
								JG024_08	-0.6496	0.251222
								JG024_09	-0.53468	0.510137
								JG024_10	-0.4196	0.244235
								JG024_11	-0.2666	0.565383
								JG024_12	-0.63642	0.313266
								JG024_13	-0.79164	0.125403
								JG024_14	-0.47383	-0.1501
								JG024_15	-0.73708	0.603312
								JG024_16	-0.63282	0.29427
								JG024_17	-0.29684	0.738879
								JG024_18	-1.10012	-0.388
								JG024_19	-1.48746	-0.0531
								JG024_20	-1.4526	-0.67685
								JG024_21	-5.89611	0.687981
								JG024_22	-1.52336	-0.69395
								JG024_23	-1.39328	-0.23016
								JG024_24	-1.62041	-0.97074
								JG024_25	-1.22389	-0.36219
								JG024_26	-1.55871	-0.51851
								JG024_27	-1.57671	0.089101
								JG024_28	-1.10459	0.141183
								JG024_29	-1.27126	-0.06735
								JG024_30	-1.24832	-0.55253
								JG024_31	-0.87862	-0.53566
								JG024_32	-1.1768	-0.54515
								JG024_33	-1.03605	-0.47901
								JG024_34	-1.16515	-0.21847
								JG024_35	-0.7966	-0.05145
								JG024_36	-0.9375	0.31084
								JG024_37	-1.24221	0.121397
								JG024_38	-0.80876	0.110221
								JG024_39	-0.86862	-0.22654
								JG024_40	-0.90264	-0.19749
								JG024_41	-0.62655	-0.24376
								JG024_42	-0.9495	-0.21883
								JG024_43	-0.78582	-0.35398
								JG024_44	-1.00533	-0.52375
								JG024_45	-0.97305	-0.43975
								JG024_46	-0.7945	-0.43248
								JG024_47	-1.04945	-0.70664
								JG024_48	-1.27131	-0.73482
								JG024_49	-0.63107	0.127058
								JG024_50	-0.99184	-0.18775
								JG024_51	-0.72747	0.050229
								JG024_52	-0.97042	0.259759
								JG024_53	-0.81663	0.214525
								JG024_54	-0.881	-0.28784
								JG024_55	-0.79351	0.124492
								JG024_56	-0.76844	-0.25014
								JG024_57	-0.93615	-0.1382
								JG024_58	-0.39065	0.117389
								JG024_59	-0.29647	1.11228
								JG024_60	-0.49824	0.066066
								JG024_61	-0.26161	0.165646
								JG024_62	-0.7315	0.413121
								JG024_63	-1.11223	-0.17924
								JG024_64	-0.42254	0.506827
								JG024_65	-0.43874	0.453691
								JG024_66	-0.78405	0.059006
								JG024_67	-1.21203	-0.49393
								JG024_68	-0.73026	-0.01956
								JG024_69	-0.41118	0.608976
								JG024_70	-0.69465	0.267407
								JG024_71	-0.42824	0.265613
								JG024_72	0.219931	0.248685
								JG024_73	-0.5022	-0.08629
								JG024_74	-0.21134	-0.33819
								JG024_75	0.240269	0.209383
								JG024_76	-0.42482	-0.29663
								JG024_77	-0.32021	-0.4811
								JG024_78	-0.78817	0.300823
								JG024_79	-1.1604	-0.21285
								JG024_80	-0.58691	0.383654
								JG024_81	-0.10319	0.326306
								JG024_82	-0.66324	0.676698
								JG024_83	-0.48323	0.633734
								JG024_84	-0.6737	0.240843
								JG024_85	-0.517	0.633427
								JG024_86	-0.5156	0.768147
								JG024_87	-0.20491	0.477921
								JG024_88	-3.72905	0.132332
								JG024_89	-0.59197	0.519849
								JG024_90	-0.96789	0.24473
								JG024_91	-0.63196	0.193722
								JG024_92	-0.32342	-0.02293
								JG024_93	-0.39121	0.341206

## Sheet: Figure 4
								Phage Combination for Fig. 3: JG005 + JG024 + Bhz17
							A	Biofilm non-adherent PAO1 wild-type (log10 CFU/mL)
									Untreated 6h		Phage Combi 1:10 6h		Phage Combi 1:0.1 6h		Untreated 24h		Phage Combi 1:10 24h		Phage Combi 1:0.1 24h
								exp1	6.54407	6.4014	3.38021	2.30103	2.30103	2.30103	7.18752	6.99123	7.30103	7.22011	7.81954	7.50786
								exp2	6.10037	6.07188	3.30103	2.30103	2.30103	2.30103	7.0569	6.60206	7.8657	7.91275	5.36173	5.62941
								exp3	6.47129	6.34242	2.30103	2.30103	2.30103	2.30103	8.09342	7.41497	6.91381	6.60206	6.90091	6.79796
								Biofilm adherent PAO1 wild-type (log10 CFU/mL)
									Untreated 6h		Phage Combi 1:10 6h		Phage Combi 1:0.1 6h		Untreated 24h		Phage Combi 1:10 24h		Phage Combi 1:0.1 24h
								exp1	6.09342	5.73239	4.79239	4.60206	4.5563	4.30103	7.21484	6.96379	5.53148	5.97313	6.68124	6.62325
								exp2	6.12057	6.14613	4.77815	4.60206	4.96379	5.02531	5.98227	6.11394	6.37291	6	5.33041	5.06446
								exp3	6.32222	6.25042	3.69897	3.60206	3.90309	3.77815	6.65896	6.68485	6.68124	6.734	6.21484	6.25042
							B	Biofilm non-adherent PAO1 ΔretS (log10 CFU/mL)
									Untreated 6h		Phage Combi 1:10 6h		Phage Combi 1:0.1 6h		Untreated 24h		Phage Combi 1:10 24h		Phage Combi 1:0.1 24h
								exp1	6.30103	6.25527	3.20412	2.30103	5.47712	5.20412	7.33445		7.70927	7.70927	4.5563	4.81954
								exp2	7.66276	7.62325	3.25527	2.30103	6.46835	5.79239	7.8451	7.35793	7.66276	8.07188	5.22531	4.96379
								exp3	6.74819	6.07918	3.34242	3.14613	5.73239	5.92428	7.66276	7.60206	7.99123	8.64933	4.60206	4.30103
								Biofilm adherent PAO1 ΔretS (log10 CFU/mL)
									Untreated 6h		Phage Combi 1:10 6h		Phage Combi 1:0.1 6h		Untreated 24h		Phage Combi 1:10 24h		Phage Combi 1:0.1 24h
								exp1	6.83251	6.85733	5.14613	5.60206	4.90309	4.30103	7.24055	7.25527	6.74819	6.66276	5.60206	5.81954
								exp2	7.30103	7.47712	5.41497	5.34242	6.92428	6.22011	6.8451	6.99123	6.76343	6.76343	5.01703	5.14613
								exp3	6.77815	7	4.14613	4.07918	5.86923	6.0086	7.37658	7.18184	7.30103	7.35793	5.0569	5.30103

## Sheet: Figure 5
								Phage Combination for Fig. 3: JG005 + JG024 + Bhz17
							A	PAO1 wild-type (log10 PFU/mL)
								Non-adherent		JG005						JG024						Bhz17
								Phagelow	time (h)	exp1		exp2		exp3		exp1		exp2		exp3		exp1		exp2		exp3
									0 (initial)	6.95904		6.55991		8.24304		6.77815		6.39794		7.13988		6.41497		7.09691		8.17609
									6	6.39794	6.17609	7.79588	8.30103	9.43933	8.47712	3.87506	3.87506	2.30103	6.8893	4.24304	4.51188	5	5.69897	6.65321	8.30103	7.43933	6.65321
									24	9.17609	9.17609	7.57403	7.65321	9.17609	9.24304	5.43933	5.17609	6.51188	7	6.47712	6.91645	3.30103	3.30103	6.57403	5.87506	7.57403	5.30103
								Non-adherent		JG005						JG024						Bhz17
								Phagehigh	time (h)	exp1		exp2		exp3		exp1		exp2		exp3		exp1		exp2		exp3
									0 (initial)	8.90309		9.07918		8.95904		8.716		9		8.77815		8.63347		8		8.41497
									6	9.39794	9.39794	9.09691	9	8.17609	6.43933	4.67669	4.57403	5.17609	4.69897	4.87506	2.30103	8.24304	7.39794	8.35218	8.30103	8.87506	8
									24	9.09691	8.60206	8.65321	9	6.30103	6.24304	5.0086	6.15229	5.51188	3.30103	3.69897	3.39794	7.47712	7.57403	7.94201	7.57403	7.51188	7.75967
								Adherent		JG005						JG024						Bhz17
								Phagelow	time (h)	exp1		exp2		exp3		exp1		exp2		exp3		exp1		exp2		exp3
									0 (initial)	6.95904		6.55991		8.24304		6.77815		6.39794		7.13988		6.41497		7.09691		8.17609
									6	6.24304	6.43933	5.17609	5.39794	6.39794	5.67669	5.17609	4.09691	3.69897	3.87506	3.87506	3.39794	2.30103	2.30103	2.30103	4.39794	3.39794	3.69897
									24	6.09691	5.69897	4.51188	5.39794	7	6.30103	4.09691	3.39794	6.17609	2.30103	6.17609	5.35218	4.24304	4.30103	2.30103	3.69897	2.30103	3.69897
										JG005						JG024						BHZ17
								Adherent	time (h)	exp1		exp2		exp3		exp1		exp2		exp3		exp1		exp2		exp3
								Phagehigh	0 (initial)	8.90309		9.07918		8.95904		8.716		9		8.77815		8.63347		8		8.41497
									6	6.39794	5.39794	5.24304	5.43933	5.69897	5.87506	3.87506	5.87622	4.54407	5.62839	2.30103	2.30103	4.24304	4.51188	4.09691	4.24304	2.30103	5.51188
									24	5.69897	5.17609	5.60206	5.54407	4.39794	5.17609	4.17898	2.30103	4.09691	3.87506	3.87506	3.39794	4	3.69897	2.30103	3.39794	4.47712	4.24304
							B	PAO1 ΔretS (log10 PFU/mL)
								Non-adherent		JG005						JG024						Bhz17
								Phagelow	time (h)	exp1		exp2		exp3		exp1		exp2		exp3		exp1		exp2		exp3
									0 (initial)	7.77815		8.09691		8.09691		7.57403		7.87506		6.75967		7.69897		8.09691		6.87506
									6	7.87506	7.09691	7	7.35218	5.92942	5.79588	7.8451	8	7.24304	7.62839	6.05308	8.54407	9.54407	7.54407	7.65321	7.65321	4.30103	6.87506
									24	5.47712	6.72016	8.09691	8.24304	7.57403	6.75967	8.17609	8.47712	8.74036	8.77815	8.54407	8.47712	6.69897	7.24304	3.30103	7.39794	7.09691	6.8893
								Non-adherent		JG005						JG024						Bhz17
								Phagehigh	time (h)	exp1		exp2		exp3		exp1		exp2		exp3		exp1		exp2		exp3
									0 (initial)	10.0969		10.0969		9.77815		9.87506		9.57403		8.75967		10.0969		9.69897		8.87506
									6	9.24304	8.35218	8.47712	7.87506	7.8893	8.39794	8.72016	7.65321	8.09691	8.09691	7.75967	7.81291	9.54407	9.57403	9.30103	9.39794	9.60206	9.51188
									24	9.57403	5.39794	8.24304	9.39794	8.17609	7.57403	7.69897	7.30103	7.87506	8	8.24304	8.54407	4.69897	7.24304	7.87506	9.39794	9.24304	7.09691
								Adherent		JG005						JG024						Bhz17
								Phagelow	time (h)	exp1		exp2		exp3		exp1		exp2		exp3		exp1		exp2		exp3
									0 (initial)	8.09691		8.09691		7.77815		7.57403		7.87506		6.75967		7.69897		8.09691		6.87506
									6	6.43933	6.24304	6.24304	6.69897	5.67669	5.57403	8.35218	7.47712	7.47712	7.39794	6.05308	5.87506	6.57403	5.72016	4.39794	3.30103	4.30103	3.87506
									24	5.39794	5.39794	7	7	6.51188	6.17609	7.69897	7.30103	5.74036	8.62839	8.39794	8.57403	5.57403	4.69897	5.69897	4.60206	4.39794	7.09691
										JG005						JG024						BHZ17
								Adherent	time (h)	exp1		exp2		exp3		exp1		exp2		exp3		exp1		exp2		exp3
								Phagehigh	0 (initial)	10.0969		10.0969		9.77815		9.87506		9.57403		8.75967		10.0969		9.69897		8.87506	ND
									6	7.39794	5.43933	8.35218	5.57403	5.47712	5.43933	6.54407	7.65321	4.69897	5.09691	4.69897	5.39794	7.54407	8.51188	4.69897	4.69897	5.39794	ND
									24	5.87506	7.87506	7.09691	4.09691	6.62839	8.17609	5.60206	5.65321	5.69897	4.30103	5.97772	8.24304	5.72016	5.57403	6	4.54407	5.91645	ND

## Sheet: Figure 6
								Phage Combination for Fig. 5: JG005 + JG024
							A	Planktonic culture (OD600)
									untreated			JG005 + JG024 simultaneous			JG025 + JG005 sequential
								time (h)	exp1	exp2	exp3	exp1	exp2	exp3	exp1	exp2	exp3
								0	0.02	0.01	0	0.02	0.01	0	0.02	0.01	0.02
								2	0.09	0.08	0.12	0.02	0.01	0	0.04	0.01	0.03
								4	0.65	0.83	Not done	0	0.01	Not done	0.02	0	0.01
								6	1.36	1.92	2.97	0.02	0	0	0.03	0	0.03
								20	3.76	3.06	4.4	0.42	1.44	1.6	0.13	1.14	0.18
								24	4.7	3.54	4.9	1.59	1.8	2.65	0.09	1.44	0.14
								Planktonic culture (log10 PFU/mL)
									JG005 simultaneouse			JG024 simultaneous			JG005 sequential			JG024 sequential
								time (h)	exp1	exp2	exp3	exp1	exp2	exp3	exp1	exp2	exp3	exp1	exp2	exp3
								0	7.24304	7.43933	6.69897	5.72016	7.24304	7.57403	ND	ND	ND	6.62839	6.62839	6.39794
								2	9.39794	9.17609	9.17609	4.79588	6.62839	7.35218	6.74036	6.65321	7.09691	7.54407	7.54407	7.87506
								4	9.35218	9.51188	Not done	4.43933	5.62839	Not done	7.09691	7	8.09691	7.10721	7.90309	8.57403
								6	9.39794	9.69897	9.47712	4	5.72016	6.51188	7.35218	7.24304	7.69897	8.62839	8.60206	9.09691
								20	10.4771	9.74036	9.81291	5.69897	5.30103	5.62839	10.574	10.6021	9.72016	8.72016	8.60206	8.54407
								24	9.87506	9.72016	9.60206	7.989	5.35218	5.8451	10.7597	10.699	9.75967	7.97772	8.24304	8.35218
							B	Biofilm non-adherent PAO1 wild-type (log10 CFU/mL)
									Untreated 6h		Phage Combi + Meropenem 6h		Meropenem (5µg/mL) 6h		Sequential 6h		Untreated 24h		Phage Combi + Meropenem 24h		Meropenem (5µg/mL) 24h		Sequential 24h
								exp1	6.69897	6.79239	2.30103	2.30103	6.59988	6.65706	2.30103	2.30103	7.55145	7.63347	2.30103	2.30103	6.5977	Not done	7.44404	7.08636
								exp2	6.33846	6.34242	2.30103	2.30103	6.61066	6.67761	2.30103	2.30103	7.03342	6.94448	2.30103	2.30103	6.76343	6.81954	7.45332	7.52114
								exp3	6.98046	6.92737	2.30103	2.30103	6.4014	6.67394	2.30103	2.30103	7.4183	7.51055	2.30103	3.47712	6.43136	Not done	5.83251	8.34635
								Biofilm adherent PAO1 wild-type (log10 CFU/mL)
								log10 CFU/mL	Untreated 6h		Phage Combi + Meropenem 6h		Meropenem (5µg/mL) 6h		Sequential 6h		Untreated 24h		Phage Combi + Meropenem 24h		Meropenem (5µg/mL) 24h		Sequential 24 h
								exp1	6.90309	6.92428	5.0086	5.34635	6.55388	6.5563	4.96379	4.97313	6.716	6.74819	5.22531	5.33846	5.48287	5.19866	6.49136	6.38739
								exp2	6.98227	6.79239	4.5563	4.91381	6.26007	6.19866	5.10721	5.29667	6.92428	6.86923	5.43136	5.30535	6.18184	6.07918	6.32222	6.39794
								exp3	6.92428	6.86923	6.13672	5.85248	6.47712	6.6149	6.33041	4.91381	7.02531	7	5.46538	5.63347	6.35793	ND	5.80618	6.91381
							C	Non-adherent (log10 PFU/mL)
										Sequential JG005						Sequential JG024
									time (h)	exp1		exp2		exp3		exp1		exp2		exp3
									0 (initial)	8.79588		8.79588		8.54407		8.87506		8.41996		8.61595
									6	9.54407	9.54407	8.05308	8.02119	9.57403	9.35218	7.43933	7.09691	7.8451	7.8293	8.24304	9.43933
									24	9.60206	9.30103	9.30103	9.39794	9.57403	9.47712	8.74036	8.79588	8.74036	8.47712	8.39794	8.30103
										Combi + Meropenem JG005						Combi + Meropenem JG024
									time (h)	exp1		exp2		exp3		exp1		exp2		exp3
									0 (initial)	9.09691		8.51188		8.72016		9.30103		8.8893		8.91645
									6	9.39794	9.43933	9.35218	9.43933	9.39794	8.69897	8.54407	8.54407	7.47712	7.57403	7	7.62839
									24	9.24304	9.39794	9.17609	9.24304	9.39794	8.74036	6.39794	6.09691	6.74036	6.79588	6.69897	6.72016
								Adherent (log10 PFU/mL)
										Sequential JG005						Sequential JG024
									time (h)	exp1		exp2		exp3		exp1		exp2		exp3
									0 (initial)	8.79588		8.79588		8.54407		8.87506		8.41996		8.61595
									6	6.65321	6.60206	6.90309	7.35218	7	7.09691	5.65321	5.47712	7.47712	7.43933	7.17609	7.24304
									24	6.57403	6.77815	9.39794	9.54407	6.8293	5.87506	6.47712	6.65321	6.54407	6.67669	6.67669	6.47712
										Combi + Meropenem JG005						Combi + Meropenem JG024
									time (h)	exp1		exp2		exp3		exp1		exp2		exp3
									0 (initial)	9.09691		8.51188		8.72016		9.30103		8.8893		8.91645
									6	7.24304	7.30103	6.24304	6.24304	6.24304	6.09691	7.30103	7.47712	5.74036	5.74036	5.95424	5.86034
									24	6.35218	6.39794	5.62839	5.69897	5.81291	5.30103	4.69897	4.60206	5.51188	5.72016	5	5.39794

## Sheet: Figure S1
							A	Double-agar overlay with indicated P. aeruginosa strain and phages JG005, JG024, and Bhz17 spotted on top in serial dilution
								Plaque Size (in mm)
								PAO1 wild-type			PAO1 ΔretS			CHA
								JG005	JG024		JG005	JG024		JG005	JG024
								4.2	1.6		2.61	1.16		3.69	1.23
								1.63	1.35		2.89	1.16		3.43	1.28
								3.84	1.45		1.88	1.19		2.14	1.25
								4.12	1.44		2.83	1.22		3.64	1.06
								2.2	1.53		2.96	1.39		3.45	1.15
								4.31	1.27		2.03	1.03		2.98	1.32
								3.94	1.22		2.42	1.03		3.73	1.3
								2.91	1.36		2.61	1.25		2.72	0.94
								4.46	1.36		2.75	0.93		3.27	1.24
								4.24	1.54		2.35	1.17		2.44	1.28
								4.32	0.97		3.09	1.12		3.43	0.89
								3.14	1.48		2.86	1.17		3.61	1.21
								4.89	1.08		2.65	1.4		3.86	1.32
								3.89	1.48		3.14	0.98		2.54	0.95
								4.34	1.39		3.29	1.39		4.17	1.13
								2.71	1.19		3.03	1.15		3.92	1.25
								4.55	1.11		2.72	1.28		2.48	1.11
								5.17	1.37		3.04	1.17		2.69	1.2
								4.2	1.26		3.51	1.31		3.53	0.91
								4.37	1.13		2.66	1.4		2.85	1.22
								3.81	1.26		2.71	1.18		3.59	1.33
								3.62	1.48		2.42	1.15		3.73	1.18
								3.32	1.06		3.06	1.08		4.01	1.31
								4.56	0.88		3.57	1.12		3.85	1.06
								4.23	1.09		2.97	1.29		3.16	1.27
								4.04	1.55		2.68	1.29		3.16	1.15
								3.92	1.39		3.2	1.29		2.11	0.85
								4.81	1.34		3.03	1.33		2.69	0.94
								3.79	0.96		2.99	1.29		2.72	1.12
								4.61	0.87		3.36	1.44		2.3	1.23
								3.41	1.48		3.42	1.31		1.89	1.29
								2.64	1.18		2.83	1.29		2.51	2.33
								3.59	1.12		3.29	1.16		2.87	0.99
								3.85	1.05		3.32	1.29		2.18	1.42
								4.83	1.22		3.14	1.34		3.32	1.05
								3.95	1.18		3.2	1.15		2.64	1.2
								2.53	1.58		3.36	1.22		3.09	1.06
								2.55	1.42		2.53	1.23		2.87	1.26
								3.4	1.31		3.1	1.44		3.16	1.37
								3.78	1.16		1.93	1.22		2.53	1.32
								3.68	1.09		1.88	1.05		2.38	1.26
								4.27	1.44		2.99	1.46		2.44	1.4
								3.99	1.02		3.12	1.03		1.94	1.26
								4.26	1.27		3.25	1.05		4.07	1.39
								3.48	1.01		3	1.27		3.12	1.35
								2.9	1.4		3.22	1.28		3.93	1.33
								3.6	0.9		3.18	1		3.68	1.04
								4.34	1.23		3.7	1		2.02	1.44
								4.23	1.32		2.57	1.17		3.72	1.47
								2.63	1.17		2.65	1.32		3.68	1.14
								3.99	1.26		3.3	1.39		3.64	1.19
								3.55	1.22		3.19	1.25		3.58	1.03
								4.16	0.84		2.84	1.33		4.04	1.41
								4.64	0.94		2.72	1.42		3.75	1.13
								3.87	1.15		2.65	1.24		4.13	1.47
								3.69	1.26		3.3	1.34		4.31	1.43
								2.86	1.15		3.19	1.31		2.25	1.45
								3.08	1.19		2.84	1.37		3.15	1.4
								4.64	1.17		2.72	1.2		4.52	1.45
								3.64	1.18		2.53	1.3		3.35	1.04
								4.7	1.14		3.1	1.45		4.27	1.48
								4.24	1.13		1.93	1.18		2.98	1.22
								4.76	1.08		1.88	1.16		4.28	1.18
								4.6	1.23		2.99	1.31		3.73	0.9
								5.13	0.9		3.12	0.99		3.73	1.46
								4.57	1.05		3.25	1.18		3.54	1.31
								4.43	1.04		3	1.28		4.66	1.37
								3.88	1.23		3.22	1.18		4.21	1.73
								3.03	1.02		3.18	0.94		2.11	0.89
								3.91	1.25		3.7	1.08		4.19	1.23
							B	Planktonic PAO1 ΔretS (OD600)
								Bacterial growth														Phage kinetics (log10 PFU/mL)
									untreated			Single JG005			Single JG024			Combination JG005+JG024					Single JG005			Single JG024			Combination JG005			Combination JG024
								time (h)	exp 1	exp2	exp3	exp 1	exp2	exp3	exp 1	exp2	exp3	exp 1	exp2	exp3		time (h)	exp 1	exp2	exp3	exp 1	exp2	exp3	exp 1	exp2	exp3	exp 1	exp2	exp3
								0	0.02	0.01	0.01	0.02	0.01	0.01	0.02	0.01	0.01	0.01	0.01	0.01		0	7.30103	6.57403	6.47712	7.47712	6.79588	7.43933	7.24304	6.65321	6.57403	6.47712	6.62839	7.62839
								2	0.04	0.06	0.15	0.01	0.02	0.01	0	0.02	0.01	0.01	0.01	0		2	8.57403	8.74036	9.30103	8.24304	8.30103	8.60206	8.69897	8.69897	9.39794	5.69897	6	7.17609
								6	0.65	0.7	3	0	0	0.01	0	0.02	0.02	0	0	0.01		6	8.62839	8.8893	9.39794	8.65321	8.65321	8.67669	9	8.94201	8.87506	4.09691	4.81291	6.39794
								18	1.46	1.62	4.68	0.84	0.6	3	1	0.94	3.72	0.74	0.62	3.18		18	9.75967	9.54407	9.67669	9.24304	9.65321	8.81291	9.62839	9.39794	9.57403	5.11394	4.92942	5.74036
								24	1.86	2.1	5.4	1.4	1.28	4.32	1.52	1.48	4.02	1.32	1.18	4.38		24	9.39794	8.69897	9.81291	9.17609	9.09691	9.57403	9.47712	9.12385	9.47712	4.96614	5.35218	6.35218
							C	Planktonic CHA (OD600)
									untreated		JG005		JG024		JG005+JG024								Single JG005		Single JG024		Combination JG005		Combination JG024
								time (h)	exp 1	exp2	exp 1	exp2	exp 1	exp2	exp 1	exp2						time (h)	exp 1	exp2	exp 1	exp2	exp 1	exp2	exp 1	exp2
								0	0.01	0.01	0.01	0.01	0.01	0.01	0.01	0.01						0	6.8293	6.62839	7.39794	7.57403	7.09691	6.72016	7.62839	7.51188
								2	0.09	0.1	0	0	0	0	0.01	0						2	7.8451	8.30103	7.8293	8.57403	7	6.30103	5.51188	6.35218
								4	1.05	1.64	0	0	0	0	0	0						4	8.17609	8.39794	7.69897	8.39794	7.69897	7.51188	6.35218	5.8893
								6	3.66	3.96	0	0	0	0.01	0	0.01						6	8.24304	8.39794	8.30103	8.51188	7.39794	7.72016	6	5.77815
								20	4.74	5.64	3.3	3.18	2.64	3.18	2.76	2.82						20	9.24304	9.62839	9.62839	8.87506	7.69897	8.79588	9.19033	8.75967
								24	5.58	6.6	4.62	4.8	3.18	4.2	3.06	4.74						24	9.67669	9.69897	8.39794	9.17609	8.8293	8.86034	8.8893	8.94201

## Sheet: Figure S2
								Phage Combination for Fig. S3: JG005 + JG024
							A	Double-agar overlay with PA14 with JG005 and JG024, and PA14 and PAO1 and phages JG004, and PTLAW1 spotted on top in serial dilution
								Plaque Size on PA14			Plaque Size on PA14			Plaque Size on PAO1
								JG005	JG024		JG004	PTLAW1		JG004	PTLAW1
								Not applicable	1.67		Not applicable	1.42		5.2	1.64
									1.49			1.61		2.75	1.55
									1.27			1.42		4.23	1.38
									1.47			1.38		3.73	1.19
									1.11			1.02		5.12	1.34
									1.56			1.26		2.58	1.53
									1.59			2.1		5.1	1.16
									1.32			0.85		4.14	1.41
									1.27			1.66		4.53	1.15
									1.72			1.26		3.97	1.11
									1.33			1.42		5.11	1.46
									1.07			1.55		3.83	1.42
									1.21			1.65		3.8	1.36
									0.96			1.4		5.14	1.56
									1.83			1.69		4.88	1.56
									1.35			1.46		5.12	1.03
									1.79			1.43		4.89	0.89
									1.3			1.38		5.1	1.06
									1.19			1.7		4.62	1.02
									1.61			0.98		4.07	1.13
									1.53			1.35		5.3	1.53
									1.44			1.12		5.09	1.67
									1.25			1.25		5.39	1.15
									1.51			1.65		5.15	1.25
									1.4			1.5		4.04	1.39
									1.53			1.33		5.14	1.03
									1.86			1.19		5.07	1.05
									1.32			1.44		2.7	1.3
									1.23			1.15		4.76	1.38
									1.66			1.69		5.12	1.29
									1.2			1.36		4.78	1.17
									1.45			0.99		4.98	1.47
									1.24			1.62		2.43	1.23
									1.49			1.82		5.09	1.26
									1.24			1.07		4.47	1.37
									1.22			1.66		3.5	1.28
									1.07			1.42		3.6	1.33
									1.15			1.29		4.21	1.05
									1.74			1.53		4.53	1.24
									1.03			1.28		4.66	1.44
									1.08			1.49		4.39	1.27
									1.08			1.26		4.38	1.28
									1.17			1.08		4.08	1.4
									1.46			1.36		2.98	1.4
									1.12			1.22		2.52	1.21
									1.51			1.21		3.46	1.44
									1.19			1.47		4.69	1.24
									1.1			1.78		4.57	1.12
									1.18			1.5		4.43	1.17
									1.33			1.09		4.38	1.46
									1.11			1.18		4.8	1.59
									1.74			1.34		3.21	1.06
									1.45			1.28		3.61	1.38
									1.42			1.03		2.68	1.32
									1.6			1.39		3.31	1.03
									1.6			1.16		4.66	1.45
									1.17			1.43		4.66	0.88
									1.11			1.01		3.8	1.07
									1.76			1.9		3.62	1.53
									1.64			1.53		3.28	0.98
									1.28			1.19		3.82	1.07
									1.72			1.08		5.16	1.26
									1.28			1.6		4.82	1.06
									1.88			1.25		5.27	1.05
									1.23			1.27		5.18	1.24
									1.31			0.85		3.75	1.32
									1.35			1.56		4.96	1.03
									1.31			1.28		5.37	1.19
									1.33			0.82		4.93	1.23
									1.17			0.99		4.99	1.55
							B	Planktonic PA14 (log10 PFU/mL)
									Cobination JG005		Combination JG024
								time (min)	exp 1	exp2	exp 1	exp2
								-10	8	8	8	8
								0	5.24304	5.30103	4.989	4.8451
								30	5.24304	5.30103	6.39794	6.39794
								90	5.09691	5.43933	7.87506	7.75051
							C	One-step growth curve combination of indicated phages on PAO1 (log10 PFU/mL)
									JG024		JG004				JG004		PTLAW1
								time (min)	exp 1	exp 2	exp 1	exp 2		time (min)	exp 1	exp 2	exp 1	exp 2
								-10	8	8	8	8		-10	8	8	8	8
								0	4	4.35218	5.39794	5.81291		0	6.55991	6.43933	5.24304	5.94201
								10	3.87506	4.17609	6.71012	5.75967		10	6.58883	6.24304	5.37658	5.35218
								20	below detection limit	4.09691	7.71012	7.62839		20	6.52892	7.39794	5.37658	5.17609
								30	3.87506	3.87506	7.69897	7.79588		30	7.39794	8.17609	5.32838	5.17609
								40	4.39794	5.52892	8.47712	7.74036		40	8.27416	8.17609	4.94201	5.47712
								50	5.17609	5.78746	8.09691	8.51188		50	8.17609	8.43933	5.41996	6.13988
								60	5.43933	6.80482	8.43933	8.54407		60	8.39794	8.43933	5.81291	6.69897
								90	5	6.87506	8.62839	8.96047		90	8.85309	9.17609	5.8293	6.94201
								120	5.24304	6.94201	8.86034	9.17609		120	8.8293	9.45939	5.73078	6.91645

## Sheet: Figure S3
								Schematic for superinfection exclusion experiments
								Superinfection exclusion experiment on PAO1 (log10 PFU/mL)
								First JG024, Second JG005
									JG005			JG024
								time (min)	exp1	exp2	exp3	exp1	exp2	exp3
								0	6.24304	6.54407	6.54407	5.65321	6.65321	6.43933
								24	5.39794	6.09691	5.8293	5.47712	5.86034	5.62839
								48	6.43933	7.39794	7.35218	5.79588	6.81291	5.90309
								72	6.57403	7.81291	7.65321	7.24304	7.74036	7.69897
								96	7.30103	8.43933	7.79588	8.17609	8.69897	8.57403
								120	7.57403	8.17609	7.94201	8.43933	8.67669	8.77815
								First JG005, Second JG024
									JG005			JG024
								time (min)	exp1	exp2	exp3	exp1	exp2	exp3
								0	5.60206	5.87506	6	6.77815	6.72016	6.86034
								24	7.65321	8.51188	8.51188	5.17609	4.87506	5.17609
								48	8	8.65321	8.62839	4.30103	4.54407	4.54407
								72	8.43933	9	8.87506	5.47712	5.57403	5.09691
								96	8.69897	9.17609	9.30103	5.51188	5.30103	5.35218
								120	9.09691	9.86034	9.17609	5.43933	5.17609	4.87506

## Sheet: Figure S4
							A	Bacteriophage-insensitive mutants (BIMs) frequency
									JG024		JG005		JG024+JG005
									exp1	exp2	exp1	exp2	exp1	exp2
								PAO1	2.76e-07	2.3e-07	2.37e-07	2.9e-07	3.24e-07	2.8e-07
								ΔretS	1.629e-06	1.74e-06	5e-07	5e-07	5.4e-07	4.1e-07
								CHA	3.77e-08	5.88e-08	1.04e-07	1.95e-07	1.26e-08	6.62e-08
							B	Selection of sucepitibiliy profiles from bacteriophage BIMs.
								Representative imags are shown here.

[truncated: 5 more sheets: Figure S5, Figure S6, SNPs in PAO1 lab stocks, Phage gene expression, P. aeruginosa gene expression]
